# Supplementary material for: Regulatory Architecture of the Neuronal Cacng2/Tarpγ2 Gene Promoter: Multiple Repressive Domains, a Polymorphic Regulatory Short Tandem Repeat, and Bidirectional Organization with Co-regulated lncRNAs
Source: J Mol Neurosci. 2018 Nov 26;67(2):282–94. doi: 10.1007/s12031-018-1208-x (PMC6373327; doi:10.1007/s12031-018-1208-x)
Supplement: Supplementary file 2 — (XLSX 34 kb) [file 12031_2018_1208_MOESM2_ESM.xlsx]

## Sheet: Sheet1
Name	Method	Sequence (5'->3')
ActbF	PCR	TCATGCCATCCTGCGTCTGGACCT
ActbR	PCR	CCGGACTCATCGTACTCCTGCTTG
mActbF	QPCR	GGCTGTATTCCCCTCCATCG
mActbR	QPCR	CCAGTTGGTAACAATGCCATGT
Cacng2F1	PCR/QPCR	CTTCAAAGGTCTGTGCAAGC
Cacng2R1	PCR	GGTCGATAAACATGTGCACG
Cacn2R2	QPCR	AAAGCAGGATCACACTCAGG
mmRestF1	PCR	GTCCTTACTCAAGCTCTCAG
mmRestR1	PCR	CCATCTTCTCGTTGCTGACG
mmRestR2	PCR	CATCTACTCGTTGCTGACGG
rnRestF1	PCR	GTCCTTACTCAAGTTCTCAG
rnRestR1	PCR	TCACTTTGGACACGTCCATC
DNRESTF1	PCR cloning	aagcttGCTGGAAAACATGGAACTGG
DNRESTR2	PCR cloning	ggatccCATCTACTCGTTGCTGACGG
mmlncRNAF1	PCR	TGGTGTTTCTTCCAGTTCAGC
mmlncRNAF2	QPCR	CTTCAATCAGCTGCTTCTCC
mmlncRNAR1	PCR	AGATCGGAGCAGGCTTTCAGG
mmlncRNAR3	QPCR	TTTCAGGACTCGAGGAAGC
rnlncRNAF1	PCR	TGGTGTTTCTTCCAGATCAGC
rnlncRNAF2	PCR	ATCGCCGTGGTGCTGAAACG
rnlncRNAR1	PCR	AGACCGAAGCAGACTTTCAGG
rnlncRNAR2	PCR	GGGCACGTAGAGTTGGAATG
CacnF1	PCR cloning	GGAAACTTGGAAAGATCCACC
CacnF2	PCR cloning	GTGAGAGTCTGACTGTGATGG
CacnR1	PCR cloning	TTCATTCCAACTCTACGTGCC
CacnR2	PCR cloning	TCTTCCACTTACTGCATCGCC
CacnR3	PCR cloning	AAAGCTCCTTGGAAGCCAGCG
CacnR4	Sequencing	AAAGCTCCTTGGAAGCCAGC
CacnR5	Sequencing	GACTCCTGTTCCACAGTTC
CacnF6	PCR cloning	ggtaccTTCTCTTCCAGGAGGAGAAGC
CacnF7	PCR cloning	ggtaccCTGTCCGTTTCAGCACCAC
CacnF7R	PCR cloning	aagcttCTGTCCGTTTCAGCACCAC
CacnF9	PCR cloning	ggtaccTTCCAAGGAGCTTTGCGGATC
CacnF10	PCR cloning	ggtaccATGCTGTAGCTGGGAGCGCCT
CacnF11	PCR cloning	ggtaccGATCTGGAAGAAACACCAAGG
CacnR10	PCR cloning	aagcttTATAAAGATCACACGGGAAGAG
CacnR10F	PCR cloning	ggtaccTATAAAGTCACACGGGAAGAG
CacnR11	PCR cloning	aagcttTGTGTGTGAGGGTGCGAATGG
CacnR12	PCR cloning	aagcttCCCAAGTGAGATGCCTTAATC
CacnUF1	PCR cloning	ACCACGCCCGTATGAAGACCG
CacnUR1	PCR cloning	CTTGGCAGTGACCATTGCTCC
CacnUF2	PCR cloning	GGAGCAATGGTCACTGCCAAG
CacnUR2	PCR cloning	TCTCCTGCCTCCAAGGACAGG
CacnUF3	PCR cloning	CTGTCCTTGGAGGCAGGAGAC
CacnUR3	PCR cloning	TGCCCAGCTCACATCTCTCC
rSYF1	PCR cloning	ggtaccGAAGAGGCTGAATACACATC
rSYR1	PCR cloning	aagcttAAGGGGCAGTGGGTCGGTGG
Sequences in lower case are added restriction enzyme sites
